# Supplementary material for: The French Early Breast Cancer Cohort (FRESH): A Resource for Breast Cancer Research and Evaluations of Oncology Practices Based on the French National Healthcare System Database (SNDS)
Source: Cancers (Basel). 2022 May 27;14(11):2671. doi: 10.3390/cancers14112671 (PMC9179405; doi:10.3390/cancers14112671)
Supplement: Supplementary file 1 [file cancers-14-02671-s001.zip]

Archive with 1 entries (1 files):
- cancers-1677125-supplementary.pdf
